# Supplementary material for: Generation and Superposition of Perfect Vortex Beams in Terahertz Region via Single-Layer All-Dielectric Metasurface
Source: Nanomaterials (Basel). 2022 Aug 30;12(17):3010. doi: 10.3390/nano12173010 (PMC9457957; doi:10.3390/nano12173010)
Supplement: Supplementary file 1 [file nanomaterials-12-03010-s001.zip]

Archive with 1 entries (1 files):
- nanomaterials-1879753-supplementary-update.pdf
